# Supplementary material for: Visible-Pump Terahertz Probe Measurements of Embedded Polymer Conductivity in Organic Matrices
Source: Polymers (Basel). 2025 Nov 28;17(23):3169. doi: 10.3390/polym17233169 (PMC12693946; doi:10.3390/polym17233169)
Supplement: Supplementary file 1 [file polymers-17-03169-s001.zip]

Archive with 1 entries (1 files):
- polymers-3946563-supplementary.pdf
